# Supplementary material for: Analysis of the TGF-β1 of a Tibetan Plateau Schizothoracine Fish (Gymnocypris dobula) Revealed Enhanced Cytoprotection in Hypoxic Environments
Source: Genes (Basel). 2025 Oct 10;16(10):1176. doi: 10.3390/genes16101176 (PMC12562280; doi:10.3390/genes16101176)
Supplement: Supplementary file 1 [file genes-16-01176-s001.zip]

Archive with 1 entries (1 files):
- genes-3904769-supplementary.pdf
